# Supplementary material for: Contamination Status and Risk Assessment of Paralytic Shellfish Toxins in Shellfish along the Coastal Areas of China
Source: Mar Drugs. 2024 Jan 26;22(2):64. doi: 10.3390/md22020064 (PMC10890588; doi:10.3390/md22020064)
Supplement: Supplementary file 1 [file marinedrugs-22-00064-s001.zip]

Archive with 1 entries (1 files):
- marinedrugs-2764788-supplementary.pdf
